# Supplementary material for: Design of Nanostructured Lipid Carriers Containing Cymbopogon martinii (Palmarosa) Essential Oil against Aspergillus nomius
Source: Molecules. 2021 Aug 10;26(16):4825. doi: 10.3390/molecules26164825 (PMC8399424; doi:10.3390/molecules26164825)
Supplement: Supplementary file 1 [file molecules-26-04825-s001.zip]

Archive with 1 entries (1 files):
- molecules-1299593-supplementary.pdf
